# Supplementary material for: Efficient Ultrasound-Assisted Synthesis of Chemically Supported Anionic Functional Group Ionic Liquids and Its Enhanced Adsorption Performance Towards Vanadium (V)
Source: Materials (Basel). 2025 Mar 18;18(6):1330. doi: 10.3390/ma18061330 (PMC11943831; doi:10.3390/ma18061330)
Supplement: Supplementary file 1 [file materials-18-01330-s001.zip]

Archive with 1 entries (1 files):
- materials-3497590-supplementary.pdf
